# Supplementary material for: Minimally Invasive Facetectomy and Fusion for Resection of Extensive Dumbbell Tumors in the Lumbar Spine
Source: Medicina (Kaunas). 2022 Nov 8;58(11):1613. doi: 10.3390/medicina58111613 (PMC9694687; doi:10.3390/medicina58111613)
Supplement: Supplementary file 1 [file medicina-58-01613-s001.zip]

Archive with 1 entries (1 files):
- medicina-1994630-supplementary.pdf
